# Supplementary material for: Autologous Bone Versus Xenograft and Their Combination in Vertical Ridge Augmentation: An Analysis of Graft Resorption and Implant Survival—A Systematic Review
Source: Dent J (Basel). 2026 May 25;14(6):321. doi: 10.3390/dj14060321 (PMC13297769; doi:10.3390/dj14060321)
Supplement: Supplementary file 1 [file dentistry-14-00321-s001.zip]

Archive with 4 entries (4 files):
- File S1-dentistry-4263037-checklist.pdf
- File S2 Studies characteristics.pdf
- File S3 Implants information.pdf
- File S4 Implants complications.pdf
